# Supplementary material for: Riding Toward Danger: A Scoping Review of Burns Associated With Personal Mobility Devices, Including Electric Bikes (E-Bikes) and Electric Scooters (E-Scooters)
Source: J Burn Care Res. 2024 Jun 15;45(5):1154–9. doi: 10.1093/jbcr/irae115 (PMC11379144; doi:10.1093/jbcr/irae115)
Supplement: irae115_suppl_Supplementary_Table [file irae115_suppl_supplementary_table.xlsx]

## Sheet: Sheet1
Case series	Q1	Q2	Q3	Q4	Q5	Q6	Q7	Q8	Q9	Q10
Zhao et al, 2023	Yes	Unclear	Yes	Yes	Yes	Yes	Yes	Yes	Yes	Yes
Hsieh et al, 2021	Yes	Unclear	Yes	Yes	Yes	Yes	Yes	Yes	Yes	Yes
Segalovich et al, 2021	Yes	Yes	Yes	Yes	Yes	Yes	Yes	Yes	Yes	Yes
Wang et al, 2024	Yes	Yes	Yes	Yes	Yes	Yes	Yes	Yes	Yes	Yes
Case reports
Ragonez et al, 2020	Yes	Yes	Yes	Yes	Yes	Yes	Yes	Yes	N/A	N/A
